# Supplementary material for: Quantitative proteome profiling reveals molecular hallmarks of egg quality in Atlantic halibut: impairments of transcription and protein folding impede protein and energy homeostasis during early development
Source: BMC Genomics. 2022 Sep 7;23:635. doi: 10.1186/s12864-022-08859-0 (PMC9450261; doi:10.1186/s12864-022-08859-0)
Supplement: Supplementary file 1 — Additional file 1: Fig. S1. Correlation of reproductive parameters with embryo survival and egg quality in halibut. Fig. S2. TMT labeling based LC-MS/MS quantification for candidate marker proteins. Fig. S3. TaqMan qPCR based relative quantification of gene expression for candidate marker proteins. Fig. S4. PRM based LC-MS/MS quantification of protein abundances for candidate marker proteins. Fig. S5. Results of counts and measurements of some mitochondrial parameters based on TEM imaging. Fig. S6. Some examples of mitochondrial observations in halibut eggs. Fig. S7. Biological samples and egg quality assessment procedure used in this study. Fig. S8. Experimental design. Fig. S9. Quantification of heavy peptides selected for use in PRM based LC-MS/MS. Table S1. List of females used in this study. Table S2. Differentially abundant proteins between good and poor quality halibut eggs based on peak area intensities obtained from the TMT based LC-MS/MS. Table S3. STRING protein-protein interaction networks enrichment analysis. Table S4. List of primers and probes used for relative quantification of gene expression and mtDNA quantification using TaqMan based qPCR. Table S5. List of reference peptides used for PRM based LC-MS/MS. [file 12864_2022_8859_MOESM1_ESM.zip › Table S2.xlsx]

## Sheet: publication table final
	NCBI Gene ID	NCBI Accession Number	Associated Protein Symbol	Protein Full Name	Functional Category	Significance	GQ/BQ	BQ/GQ	Regulation
1	117752991	XP_034426650.1	GHITM	Growth hormone inducible transmembrane protein	Mitochondrial biogenesis	A( .024)	0.214254	4.66736	BQ-upregulated
2	117763568	XP_034444681.1	UQCRFS1	Cytochrome b-c1 complex subunit Rieske, mitochondrial	Mitochondrial biogenesis	A( .018)	0.547397	1.82683	BQ-upregulated
3	117760082	XP_034438719.1	NEK1	NIMA related kinase 1	Cell cycle, division, growth and fate	A( .015)	0.554146	1.80458	BQ-upregulated
4	117758087	XP_034435339.1	NDUFAF4	NADH:ubiquinone oxidoreductase complex assembly factor 4	Mitochondrial biogenesis	A( .005)	0.608947	1.64218	BQ-upregulated
5	117762216	XP_034442625.1	CAND1	Cullin associated and neddylation dissociated 1	Protein degradation and synthesis inhibition	A( .031)	0.666168	1.50112	BQ-upregulated
6			IGHV4-59	Immunoglobulin heavy variable 4-59	Immune response related	A( .016)	0.680332	1.46987	BQ-upregulated
7	117777424	XP_034468099.1	RRAGC	Ras related GTP binding C	Protein degradation and synthesis inhibition	A( .007)	0.745256	1.34182	BQ-upregulated
8	117752512	XP_034425755.1	ACLY1	ATP-citrate synthase isoform X2	Energy metabolism	A( .023)	0.748626	1.33578	BQ-upregulated
9	117754080	XP_034428638.1	PRMT6	Protein arginine methyltransferase 6	Cell cycle, division, growth and fate	A( .041)	0.753091	1.32786	BQ-upregulated
10	117770867	XP_034456538.1	DENND3	DENN domain containing 3	Protein degradation and synthesis inhibition	A( .019)	0.792926	1.26115	BQ-upregulated
11	117762822	XP_034443349.1	PCSK5	Proprotein convertase subtilisin/kexin type 5	Protein folding	A( .026)	0.796388	1.25567	BQ-upregulated
12	117755772	XP_034431729.1	KTN1	Kinectin 1	Mitochondrial biogenesis	A( .005)	0.804135	1.24357	BQ-upregulated
13	117767628	XP_034451313.1	SET	SET nuclear proto-oncogene	Cell cycle, division, growth and fate	A( .004)	0.805508	1.24145	BQ-upregulated
14	117767474	XP_034451022.1	GCN1	GCN1 activator of EIF2AK4	Protein degradation and synthesis inhibition	A( .006)	0.805721	1.24112	BQ-upregulated
15	117777807	XP_034468662.1	AGL	Amylo-alpha-1, 6-glucosidase, 4-alpha-glucanotransferase a	Energy metabolism	A( .027)	0.806362	1.24014	BQ-upregulated
16	117775126	XP_034463892.1	CYC1	Cytochrome c1	Mitochondrial biogenesis	A( .026)	0.82326	1.21468	BQ-upregulated
17	117759285	XP_034437238.1	NAE1	NEDD8 activating enzyme E1 subunit 1	Cell cycle, division, growth and fate	A( .032)	0.825203	1.21182	BQ-upregulated
18	117768103	XP_034452092.1	FBP1	Fructose-1,6-bisphosphatase 1b	Energy metabolism	A( .021)	0.826888	1.20935	BQ-upregulated
19	117763675	XP_034444914.1	SCAMP2	Secretory carrier-associated membrane protein 2 isoform X1	Protein transport	A( .021)	0.834245	1.19869	BQ-upregulated
20	117761432	XP_034441219.1	PDZRN3	E3 ubiquitin-protein ligase PDZRN3-B	Protein degradation and synthesis inhibition	A( .000)	0.838913	1.19202	BQ-upregulated
21	117769462	XP_034454252.1	QDPR	Dihydropteridine reductase	Redox/detox related	A( .028)	0.84221	1.18735	BQ-upregulated
22	117765983	XP_034448541.1	FUS	RNA-binding protein FUS	Transcription	A( .019)	0.846623	1.18116	BQ-upregulated
23	117754984	XP_034430255.1	TFDP1	Transcription factor Dp-1	Cell cycle, division, growth and fate	A( .042)	0.851891	1.17386	BQ-upregulated
24	117759545	XP_034437610.1	AP1G1	Adaptor related protein complex 1 subunit gamma 1	Protein transport	A( .014)	0.854079	1.17085	BQ-upregulated
25	117761614	XP_034441558.1	TARDBP	TAR DNA binding protein	Transcription	A( .026)	0.858617	1.16466	BQ-upregulated
26	117754912	XP_034430157.1	ATP5F1B	ATP synthase subunit beta, mitochondrial	Mitochondrial biogenesis	A( .021)	0.866951	1.15347	BQ-upregulated
27	117771789	XP_034458447.1	FUBP3	Far upstream element binding protein 3	Transcription	A( .023)	0.870056	1.14935	BQ-upregulated
28	117752048	XP_034425068.1	ZP4	Zona pellucida glycoprotein 4	Others	A( .044)	0.875927	1.14165	BQ-upregulated
29	117752579	XP_034425926.1	PPM1B	Protein phosphatase, Mg2+/Mn2+ dependent 1B	Cell cycle, division, growth and fate	A( .021)	0.877315	1.13984	BQ-upregulated
30	117779089	XP_034470836.1	SF3B2	Splicing factor 3b subunit 2	Transcription	A( .017)	0.877318	1.13984	BQ-upregulated
31	117770151	XP_034455123.1	UQCRB	Cytochrome b-c1 complex subunit 7	Mitochondrial biogenesis	A( .020)	0.878654	1.1381	BQ-upregulated
32	117773394	XP_034461171.1	PRPF8	Pre-mRNA processing factor 8	Transcription	A( .018)	0.887265	1.12706	BQ-upregulated
33	117766753	XP_034449984.1	HSPBP1	Hsp70-binding protein 1	Protein degradation and synthesis inhibition	A( .045)	0.887503	1.12676	BQ-upregulated
34	117763422	XP_034444410.1	LCAT	Phosphatidylcholine-sterol acyltransferase	Lipid metabolism	A( .026)	0.894053	1.1185	BQ-upregulated
35	117761636	XP_034441595.1	TOMM34	Mitochondrial import receptor subunit TOM34	Mitochondrial biogenesis	A( .011)	0.894351	1.11813	BQ-upregulated
36	117769197	XP_034453826.1	UBXN1	UBX domain-containing protein 1	Protein degradation and synthesis inhibition	A( .023)	0.898729	1.11268	BQ-upregulated
37	117764325	XP_034445894.1	HNRNPA1	Heterogeneous nuclear ribonucleoprotein A1	Transcription	A( .043)	0.898845	1.11254	BQ-upregulated
38	117766247	XP_034449002.1	KPNA2	Karyopherin subunit alpha 2	Protein transport	A( .031)	0.905782	1.10402	BQ-upregulated
39	117771710	XP_034458294.1	NUP188	Nucleoporin 188	Cell cycle, division, growth and fate	A( .015)	0.919926	1.08704	BQ-upregulated
40	117769321	XP_034454063.1	ATL3	Atlastin-3	Protein transport	A( .031)	0.923806	1.08248	BQ-upregulated
41	117768844	XP_034453131.1	CSTF2	Cleavage stimulation factor subunit 2	Transcription	A( .023)	0.924694	1.08144	BQ-upregulated
42	117757984	XP_034435135.1	PREP	Prolyl endopeptidase	Protein degradation and synthesis inhibition	A( .001)	0.925712	1.08025	BQ-upregulated
43	117762157	XP_034442557.1	PDCD4	Programmed cell death protein 4	Protein degradation and synthesis inhibition	A( .010)	0.926983	1.07877	BQ-upregulated
44	117770435	XP_034455792.1	ASAH1	N-acylsphingosine amidohydrolase 1	Lipid metabolism	A( .035)	0.928848	1.0766	BQ-upregulated
45	117760820	XP_034440059.1	FH	Fumarate hydratase, mitochondrial	Energy metabolism	A( .030)	0.931334	1.07373	BQ-upregulated
46	117761735	XP_034441806.1	ACAD9	Complex I assembly factor ACAD9, mitochondrial	Mitochondrial biogenesis	A( .049)	0.931916	1.07306	BQ-upregulated
47	117771002	XP_034456885.1	PITHD1	PITH domain containing 1	Transcription	A( .014)	0.937581	1.06657	BQ-upregulated
48	117766721	XP_034449918.1	POLD1	DNA polymerase delta catalytic subunit	Cell cycle, division, growth and fate	A( .047)	0.9399	1.06394	BQ-upregulated
49	117754234	XP_034428951.1	GARS	Glycine--tRNA ligase	Translation	A( .041)	0.952222	1.05018	BQ-upregulated
50	117766068	XP_034448668.1	TUBB	Tubulin beta chain	Cell cycle, division, growth and fate	A( .030)	0.961017	1.04056	BQ-upregulated
51	117765772	XP_034448148.1	CNP	2',3'-cyclic-nucleotide 3'-phosphodiesterase	Cell cycle, division, growth and fate	A( .008)	0.968805	1.0322	BQ-upregulated
1	117774973	XP_034463638.1	GEMIN5	Gem-associated protein 5	Translation	B( .029)	1.03613	0.965128	BQ-downregulated
2	117754575	XP_034429430.1	DUT	Deoxyuridine 5'-triphosphate nucleotidohydrolase, mitochondrial	Cell cycle, division, growth and fate	B( .015)	1.0543	0.9485	BQ-downregulated
3	117761570	XP_034441479.1	RPN2	Dolichyl-diphosphooligosaccharide--protein glycosyltransferase subunit 2	Protein folding	B( .034)	1.05595	0.947014	BQ-downregulated
4	117760170	XP_034438870.1	THOP1	Thimet oligopeptidase 1	Protein degradation and synthesis inhibition	B( .046)	1.06635	0.93778	BQ-downregulated
5	117774375	XP_034462663.1	SMPD1	Sphingomyelin phosphodiesterase 1	Lipid metabolism	B( .037)	1.06784	0.93647	BQ-downregulated
6	117760379	XP_034439250.1	ALDH7A1	Alpha-aminoadipic semialdehyde dehydrogenase	Energy metabolism	B( .039)	1.06899	0.935464	BQ-downregulated
7	117774288	XP_034462485.1	VDAC1	Voltage dependent anion channel 1	Cell cycle, division, growth and fate	B( .018)	1.07162	0.933168	BQ-downregulated
8	117768013	XP_034451932.1	FAHD2A	Fumarylacetoacetate hydrolase domain containing 2A	Energy metabolism	B( .019)	1.07193	0.932895	BQ-downregulated
9	117768384	XP_034452554.1	ACTB	Actin, cytoplasmic	Cell cycle, division, growth and fate	B( .035)	1.0805	0.9255	BQ-downregulated
10	117761895	XP_034442117.1	METTL7A	Methyltransferase like 7A	Protein folding	B( .012)	1.08144	0.924689	BQ-downregulated
11	117761802	XP_034441952.1	AHCYL1	Adenosylhomocysteinase like 1	Cell cycle, division, growth and fate	B( .027)	1.08483	0.921805	BQ-downregulated
12	117768545	XP_034452902.1	OSTF1	Osteoclast stimulating factor 1	Cell cycle, division, growth and fate	B( .014)	1.08522	0.921471	BQ-downregulated
13	117765831	XP_034448251.1	MTAP	S-methyl-5'-thioadenosine phosphorylase	Translation	B( .004)	1.08647	0.920412	BQ-downregulated
14	117766769	XP_034450010.1	JPT2	Jupiter microtubule associated homolog 2	Cell cycle, division, growth and fate	B( .013)	1.08864	0.918579	BQ-downregulated
15	117771385	XP_034457559.1	RPL17	60S ribosomal protein L17	Translation	B( .023)	1.09019	0.917275	BQ-downregulated
16	117767555	XP_034451214.1	LSM6	LSM6 homolog, U6 small nuclear RNA and mRNA degradation associated	Transcription	B( .009)	1.09527	0.91302	BQ-downregulated
17	117769845	XP_034454897.1	PPID	Peptidylprolyl isomerase D	Protein folding	B( .006)	1.09793	0.910808	BQ-downregulated
18	117761009	XP_034440436.1	IPO9	Importin 9	Protein transport	B( .016)	1.10284	0.906752	BQ-downregulated
19	117767049	XP_034450480.1	PHB	Prohibitin	Mitochondrial biogenesis	B( .036)	1.10626	0.903948	BQ-downregulated
20	117753795	XP_034428030.1	PDIA4	Protein disulfide isomerase family A member 4	Protein folding	B( .041)	1.1072	0.90318	BQ-downregulated
21	117759425	XP_034437442.1	RBBP7	Histone-binding protein RBBP7	Cell cycle, division, growth and fate	B( .042)	1.10941	0.90138	BQ-downregulated
22	117764281	XP_034445816.1	NUDT16	U8 snoRNA-decapping enzyme	Cell cycle, division, growth and fate	B( .023)	1.11056	0.900445	BQ-downregulated
23	117774105	XP_034462107.1	C1QBP	Complement component 1 Q subcomponent-binding protein, mitochondrial	Translation	B( .017)	1.11207	0.899221	BQ-downregulated
24	117761960	XP_034442253.1	ENO1	Enolase 1	Energy metabolism	B( .018)	1.11406	0.897614	BQ-downregulated
25	117760081	XP_034438718.1	DNAJC19	Mitochondrial import inner membrane translocase subunit TIM14	Protein folding	B( .010)	1.12145	0.891699	BQ-downregulated
26	117774668	XP_034463139.1	TUBA	Tubulin alpha chain	Cell cycle, division, growth and fate	B( .037)	1.12344	0.89012	BQ-downregulated
27	117764430	XP_034446129.1	B3GALT2	Beta-1,3-galactosyltransferase 5-like	Protein folding	B( .017)	1.1313	0.883939	BQ-downregulated
28	117755614	XP_034431437.1	PCCB	Propionyl-CoA carboxylase beta chain, mitochondrial	Energy metabolism	B( .012)	1.1324	0.88308	BQ-downregulated
29	117760044	XP_034438635.1	HMCN1	Hemicentin 1	Cell cycle, division, growth and fate	B( .021)	1.13439	0.881529	BQ-downregulated
30	117767010	XP_034450409.1	SNRNP70	Small nuclear ribonucleoprotein U1 subunit 70 kDa	Transcription	B( .027)	1.13489	0.881146	BQ-downregulated
31	117769084	XP_034453583.1	ACSL4	Acyl-CoA synthetase long chain family member 4	Lipid metabolism	B( .035)	1.1419	0.875731	BQ-downregulated
32	117762830	XP_034443368.1	DNAJA4	DnaJ heat shock protein family (Hsp40) member A4	Protein folding	B( .012)	1.14289	0.874974	BQ-downregulated
33	117776536	XP_034466413.1	MECR	Enoyl-[acyl-carrier-protein] reductase, mitochondrial	Lipid metabolism	B( .041)	1.14799	0.87109	BQ-downregulated
34	117775309	XP_034464242.1	PGAM1	Phosphoglycerate mutase 1	Energy metabolism	B( .021)	1.15222	0.867892	BQ-downregulated
35	117770240	XP_034455309.1	DDX6	ATP-dependent RNA helicase DDX6	Cell cycle, division, growth and fate	B( .028)	1.15223	0.867883	BQ-downregulated
36	117778281	XP_034469638.1	RANBP3	RAN binding protein 3	Protein transport	B( .022)	1.15324	0.867123	BQ-downregulated
37	117752505	XP_034425746.1	DCXR	Dicarbonyl and L-xylulose reductase	Energy metabolism	B( .037)	1.15694	0.864349	BQ-downregulated
38	117776903	XP_034467184.1	BCKDHB	2-oxoisovalerate dehydrogenase subunit beta, mitochondrial	Energy metabolism	B( .018)	1.16652	0.857251	BQ-downregulated
39	117766179	XP_034448855.1	FTH1	Ferritin, middle subunit isoform X1	Others	B( .001)	1.16752	0.856516	BQ-downregulated
40	117760188	XP_034438911.1	QSOX1	Quiescin sulfhydryl oxidase 1	Protein folding	B( .005)	1.17147	0.853631	BQ-downregulated
41	117768165	XP_034452215.1	SMARCAD1	SWI/SNF-related, matrix-associated actin-dependent regulator of chromatin	Cell cycle, division, growth and fate	B( .015)	1.18311	0.845227	BQ-downregulated
42	117774762	XP_034463285.1	CKM	Creatine kinase, M-type	Energy metabolism	B( .035)	1.18827	0.84156	BQ-downregulated
43	117758658	XP_034436395.1	MTIF3	Translation initiation factor IF-3, mitochondrial	Translation	B( .017)	1.19022	0.840181	BQ-downregulated
44	117774907	XP_034463503.1	DHRS9	Dehydrogenase/reductase SDR family member 9	Metabolism of cofactors and vitamins	B( .006)	1.19861	0.8343	BQ-downregulated
45	117755535	XP_034431292.1	PTTG1IP	Pituitary tumor-transforming gene 1 protein-interacting protein	Protein transport	B( .035)	1.21165	0.825321	BQ-downregulated
46	117759696	XP_034437849.1	MAGOH	Mago homolog, exon junction complex subunit	Transcription	B( .035)	1.21207	0.825035	BQ-downregulated
47	117767482	XP_034451051.1	HIP1R	Huntingtin-interacting protein 1-related protein	Protein transport	B( .015)	1.22336	0.817422	BQ-downregulated
48	117765842	XP_034448270.1	GCDH	Glutaryl-CoA dehydrogenase, mitochondrial	Lipid metabolism	B( .014)	1.22562	0.815916	BQ-downregulated
49	117770565	XP_034456028.1	CAP1	Adenylyl cyclase-associated protein 1	Cell cycle, division, growth and fate	B( .027)	1.23365	0.810602	BQ-downregulated
50	117764881	XP_034446894.1	KIF1B	Kinesin family member 1B	Cell cycle, division, growth and fate	B( .047)	1.23537	0.809474	BQ-downregulated
51	117762890	XP_034443496.1	CNOT1	CCR4-NOT transcription complex subunit 1	Protein degradation and synthesis inhibition	B( .044)	1.25029	0.799812	BQ-downregulated
52	117764636	XP_034446468.1	LIMA1	LIM domain and actin binding 1	Cell cycle, division, growth and fate	B( .008)	1.25338	0.797841	BQ-downregulated
53	117758633	XP_034436360.1	PPIL4	Peptidylprolyl isomerase like 4	Protein folding	B( .013)	1.25844	0.794634	BQ-downregulated
54	117770713	XP_034456270.1	PBXIP1	PBX homeobox interacting protein 1	Cell cycle, division, growth and fate	B( .028)	1.27016	0.787305	BQ-downregulated
55	117755249	XP_034430776.1	GATD3A	Glutamine amidotransferase like class 1 domain containing 3A, mitochondrial	Mitochondrial biogenesis	B( .000)	1.27025	0.78725	BQ-downregulated
56	117775505	XP_034464599.1	MCFD2	Multiple coagulation factor deficiency 2, ER cargo receptor complex subunit	Protein transport	B( .018)	1.27674	0.783246	BQ-downregulated
57	117772522	XP_034459609.1	GFM1	G elongation factor mitochondrial 1	Translation	B( .029)	1.28886	0.77588	BQ-downregulated
58	117755704	XP_034431608.1	RBBP4	Histone-binding protein RBBP4	Cell cycle, division, growth and fate	B( .042)	1.31327	0.761459	BQ-downregulated
59	5405699	YP_001403139.1	MT-ND5	NADH-ubiquinone oxidoreductase chain 5	Mitochondrial biogenesis	B( .005)	1.317	0.759299	BQ-downregulated
60	117775592	XP_034464795.1	EIF3L	Eukaryotic translation initiation factor 3 subunit L	Translation	B( .017)	1.33031	0.751705	BQ-downregulated
61	117766124	XP_034448738.1	LITAF	Lipopolysaccharide-induced tumor necrosis factor-alpha factor homolog	Protein degradation and synthesis inhibition	B( .023)	1.33623	0.748375	BQ-downregulated
62	117768498	XP_034452796.1	TCN2	Transcobalamin 2	Metabolism of cofactors and vitamins	B( .013)	1.5386	0.649943	BQ-downregulated
63	117767343	XP_034450787.1	COQ7	5-demethoxyubiquinone hydroxylase, mitochondrial	Lipid metabolism	B( .033)	1.66541	0.600451	BQ-downregulated
64	117774510	XP_034462875.1	SOD1	Superoxide dismutase 1	Redox/Detox related	B( .012)	1.85387	0.539412	BQ-downregulated
